# Supplementary material for: Discovery of a 4-Hydroxy-3′-Trifluoromethoxy-Substituted Resveratrol Derivative as an Anti-Aging Agent
Source: Molecules. 2023 Dec 22;29(1):86. doi: 10.3390/molecules29010086 (PMC10779923; doi:10.3390/molecules29010086)
Supplement: Supplementary file 1 [file molecules-29-00086-s001.zip]

Archive with 1 entries (1 files):
- molecules-2696445-supplementary.pdf
